# Supplementary material for: The proteomic and metabolomic characterization of exercise-induced sweat for human performance monitoring: A pilot investigation
Source: PLoS One. 2018 Nov 1;13(11):e0203133. doi: 10.1371/journal.pone.0203133 (PMC6211630; doi:10.1371/journal.pone.0203133)
Supplement: S3 Table — A summary of the immunoreagents and the small molecule reagents. (XLSX) [file pone.0203133.s003.xlsx]

## Sheet: Supplemental Data 7
Antibody	Manufacturer	Species	Dilution		Compound	CAS, Metlin ID, HMDB	Other Names	Manufacturer	Purity
Anti-Carboxypeptidase H	Abcam	Rabbit Polyclonal	1:1000		3-Indoleacrylic acid	1204-06-4, 5702, HMDB0000734	-	Sigma-Aldrich	>98% (HPLC)
Anti-Cystatin A	Abcam	Rabbit Monclonal	1:1000		5-Aminopentanoic acid	660-88-8, 6902, HMDB0003355	5-aminovaleric acid hydrochloride	Aldrich	0.99
Anti-Dremcidin	Abcam	Rabbit Polyclonal	1:1000		5-Hydroxyectoine	165542-15-4, 63420	(4S,5S)-5-Hydroxy-2-methyl-1,4,5,6-tetrahydropyrimidine-4-carboxylic acid, THP(A)	Sigma-Aldrich	≥95% (HPLC)
Anti-IL-36	Abcam	Mouse Monoclonal	1:1000		Choline Chloride	62-49-7, 56, HMDB0000097	-	Sigma-Aldrich	≥99%
Anti-Prolactin-inducible protein (Anti-GCDFP 15)	Abcam	Rabbit Monclonal	1:1000		Citrulline	372-75-8, 16, HMDB0000904	2-Amino-5-(carbamoylamino)pentanoic acid[	Sigma-Aldrich	≥98%
Anti-Thioredoxin	Abcam	Mouse Monoclonal	1:1000		Creatine	57-00-1, 7, HMDB0000064	N-Carbamimidoyl-N-methylglycine, Methylguanidoacetic acid	Sigma-Aldrich	-
Anti-Zinc-2α-glycoprotein	Abcam	Rabbit Monclonal	1:1000		Creatinine	60-27-5, 8, HMDB0000562	2-Amino-1-methylimidazol-4-ol	Sigma-Aldrich	-
Goat Anti-Mouse Secondary	Southern Biotech	Goat Anti-Mouse HRP	1:4000		Dimethylethanolamine	108-01-0, 88280, HMDB0032231	Dimethylamino ethanol	Sigma-Aldrich	≥98.0% (GC)
Anti-Rabbit Secondary	Thermo Fisher Scientific	Goat Anti-Rabbit HRP	1:4000		Diolamine	111-42-2, 3239, HMDB0004437	2,2'-Iminodiethanol, Di(2-hydroxyethyl)amine	Sigma-Aldrich	≥98%
					Glycine	56-40-6, 20, HMDB0000123	Aminoethanoic acid, Aminoacetic acid, Glycocoll	Sigma-Aldrich	>99.0% (NT)
					L-Alanine	56-41-7, 11, HMDB0000161	2-Aminopropanoic acid	Thermo Scientific	-
					L-Arginine	74-79-3, 13, HMDB0000517	2-Amino-5-guanidinopentanoic acid	Thermo Scientific	-
					L-Ascorbic Acid	50-81-7, 249, HMDB0000044	Ascorbic acid, ascorbate, vitamin C	Fluka	>99,5% (RT)
					L-Asparagine	70-47-3, 14, HMDB0000168	2-Amino-3-carbamoylpropanoic acid	Sigma-Aldrich	-
					L-Aspartic Acid	56-84-8, 15, HMDB0000191	Aminosuccinic acid, asparagic acid, asparaginic acid	Thermo Scientific	-
					L-Carnitine	541-15-1, 52, HMDB0000062	-	Sigma-Aldrich	≥98%
					L-Glutamate	58-86-0, 19, HMDB0000148	2-Aminoglutaric acid, 2-Aminopentanedioic acid	Thermo Scientific	-
					L-Glutamine	56-85-9, 18, HMDB0000641	(levo)glutamide, 2-Amino-4-carbamoylbutanoic acid, Endari	Thermo Scientific	-
					L-Histidine	71-00-1, 21, HMDB0000177	2-Amino-3-(1H-imidazol-4-yl)propanoic acid	Thermo Scientific	-
					L-Leucine, L-Isoleucine	61-90-5, 24, HMDB0000687 73-32-5, 23, HMDB0000172	2-Amino-4-methylpentanoic acid, (2S,3S)-2-amino-3-methylpentanoic acid	Thermo Scientific	-
					L-Lysine	56-87-1, 25, HMDB0000182	2,6-Diaminohexanoic acid, 2,6-Diammoniohexanoic acid	Thermo Scientific	-
					L-Methionine	63-68-3, 26, HMDB0000696	2-amino-4-(methylthio)butanoic acid	Thermo Scientific	-
					L-Phenylalanine	63-91-2, 28, HMDB0000159	(S)-2-Amino-3-phenylpropanoic acid	Thermo Scientific	-
					L-Pipecolic acid	3105-95-1, 6310, HMDB0000716	piperidine-2-carboxylic acid	Sigma-Aldrich	99% (titration)
					L-Prolinamide	7531-52-4, 73355	-	Aldrich	0.98
					L-Proline	147-85-3, 29, HMDB0000162	Pyrrolidine-2-carboxylic acid	Thermo Scientific	-
					L-Serine	56-45-1, 30, HMDB0000187	2-Amino-3-hydroxypropanoic acid	Thermo Scientific	-
					L-Tryptophan	73-22-3, 33, HMDB0000929	2-Amino-3-(1H-indol-3-yl)propanoic acid	Sigma-Aldrich	99.0-101.0%
					L-Tyrosine	60-18-4, 34, HMDB0000158	L-2-Amino-3-(4-hydroxyphenyl)propanoic acid	Thermo Scientific	-
					L-Valine	72-18-4, 35, HMDB0000883	2-Amino-3-methylbutanoic acid	Thermo Scientific	-
					N-Acetyl-DL-Serine	94-14-3, 96376, HMDB0002931	-	Sigma-Aldrich	-
					Ornithine	70-26-8, 27, HMDB0000214	(+)-(S)-2,5-Diaminovaleric acid, (+)-(S)-2,5-Diaminopentanoic acid	Sigma-Aldrich	≥99%
					Piperidine	110-89-4, 64457, HMDB0034301	Hexahydropyridine, Azacyclohexane, Pentamethyleneamine, Azinane	Aldrich	≥99.5%
					Pyrogultamic Acid	98-79-3, 3251, HMDB0000267	5-Oxoproline, 2-Pyrrolidone-5-carboxylic acid, Pidolic acid, 5-Oxo-proline	Aldrich	99.0% (T)
					Pyrrolidine	123-75-1, 87832, HMDB0031641	Azolidine, Azacyclopentane, Tetrahydropyrrole, Prolamine	Aldrich	0.99
					Taurine	107-35-7, 31, HMDB0000251	2-Aminoethane-1-sulfonic acid	Aldrich	≥99%
					Trolamine	102-71-6, 43365, HMDB0032538	2,2',2''-Nitrilotriethanol, TEA, TEOA	Sigma-Aldrich	-
					Uric Acid	69-93-2, 88, HMDB0000289	2,6,8-Trioxypurine, 2,6,8-Trihydroxypurine, 2,6,8-Trioxopurine, 1H-Purine-2,6,8-triol	Sigma-Aldrich	≥99%
					Urocanic Acid	104-98-3, 298, HMDB0000301	(E)-3-(1H-imidazol-4-yl)acrylic acid, (2E)-3-(1H-imidazol-4-yl)prop-2-enoic acid	Aldrich	0.99
