# Supplementary material for: The proteomic and metabolomic characterization of exercise-induced sweat for human performance monitoring: A pilot investigation
Source: PLoS One. 2018 Nov 1;13(11):e0203133. doi: 10.1371/journal.pone.0203133 (PMC6211630; doi:10.1371/journal.pone.0203133)
Supplement: S4 Table — A summary of the protein groups identified from the proteomic analysis of sweat including Panther gene ontology terms. (XLSX) [file pone.0203133.s004.xlsx]

## Sheet: All_Protein_Group_ID
In-Solution Results (All Protein Groups)		In-Solution Results: Protein Group IDs with Keratin and cRAP Groups Removed
Protein Group ID		Protein Group ID
sp|P13645|K1C10_HUMAN Keratin; type I cytoskeletal 10 OS=Homo sapiens GN=KRT10 PE=1 SV=6		sp|P02768|ALBU_HUMAN Serum albumin OS=Homo sapiens GN=ALB PE=1 SV=2
sp|P02768|ALBU_HUMAN Serum albumin OS=Homo sapiens GN=ALB PE=1 SV=2		sp|P81605|DCD_HUMAN Dermcidin OS=Homo sapiens GN=DCD PE=1 SV=2
sp|P81605|DCD_HUMAN Dermcidin OS=Homo sapiens GN=DCD PE=1 SV=2		sp|P12273|PIP_HUMAN Prolactin-inducible protein OS=Homo sapiens GN=PIP PE=1 SV=1
sp|P04264|K2C1_HUMAN Keratin; type II cytoskeletal 1 OS=Homo sapiens GN=KRT1 PE=1 SV=6		sp|P25311|ZA2G_HUMAN Zinc-alpha-2-glycoprotein OS=Homo sapiens GN=AZGP1 PE=1 SV=2
sp|P35908|K22E_HUMAN Keratin; type II cytoskeletal 2 epidermal OS=Homo sapiens GN=KRT2 PE=1 SV=2		sp|O95969|SG1D2_HUMAN Secretoglobin family 1D member 2 OS=Homo sapiens GN=SCGB1D2 PE=2 SV=1
sp|P12273|PIP_HUMAN Prolactin-inducible protein OS=Homo sapiens GN=PIP PE=1 SV=1		sp|P01834|IGKC_HUMAN Ig kappa chain C region OS=Homo sapiens GN=IGKC PE=1 SV=1
*cRAP*sp|P02769|ALBU_BOVIN Serum albumin OS=Bos taurus GN=ALB PE=1 SV=4		sp|P10909|CLUS_HUMAN Clusterin OS=Homo sapiens GN=CLU PE=1 SV=1
sp|P25311|ZA2G_HUMAN Zinc-alpha-2-glycoprotein OS=Homo sapiens GN=AZGP1 PE=1 SV=2		sp|Q02413|DSG1_HUMAN Desmoglein-1 OS=Homo sapiens GN=DSG1 PE=1 SV=2
sp|P02533|K1C14_HUMAN Keratin; type I cytoskeletal 14 OS=Homo sapiens GN=KRT14 PE=1 SV=4		sp|Q96DR8|MUCL1_HUMAN Mucin-like protein 1 OS=Homo sapiens GN=MUCL1 PE=1 SV=1
sp|O95969|SG1D2_HUMAN Secretoglobin family 1D member 2 OS=Homo sapiens GN=SCGB1D2 PE=2 SV=1		sp|O75185|AT2C2_HUMAN Calcium-transporting ATPase type 2C member 2 OS=Homo sapiens GN=ATP2C2 PE=1 SV=2
sp|P48668|K2C6C_HUMAN Keratin; type II cytoskeletal 6C OS=Homo sapiens GN=KRT6C PE=1 SV=3
sp|P08779|K1C16_HUMAN Keratin; type I cytoskeletal 16 OS=Homo sapiens GN=KRT16 PE=1 SV=4
sp|P01834|IGKC_HUMAN Ig kappa chain C region OS=Homo sapiens GN=IGKC PE=1 SV=1
sp|P10909|CLUS_HUMAN Clusterin OS=Homo sapiens GN=CLU PE=1 SV=1
sp|P35527|K1C9_HUMAN Keratin; type I cytoskeletal 9 OS=Homo sapiens GN=KRT9 PE=1 SV=3
sp|Q02413|DSG1_HUMAN Desmoglein-1 OS=Homo sapiens GN=DSG1 PE=1 SV=2
sp|Q96DR8|MUCL1_HUMAN Mucin-like protein 1 OS=Homo sapiens GN=MUCL1 PE=1 SV=1
sp|O75185|AT2C2_HUMAN Calcium-transporting ATPase type 2C member 2 OS=Homo sapiens GN=ATP2C2 PE=1 SV=2
175μg Peptide In-Gel Results (All Protein Groups)		175μg Peptide In-Gel Results: Protein Group IDs with Keratin and cRAP Groups Removed
Protein Group ID		Protein Group ID
sp|P13645|K1C10_HUMAN Keratin; type I cytoskeletal 10 OS=Homo sapiens GN=KRT10 PE=1 SV=6		sp|P02768|ALBU_HUMAN Serum albumin OS=Homo sapiens GN=ALB PE=1 SV=2
*cRAP*sp|P13645|K1C10_HUMAN Keratin; type I cytoskeletal 10 OS=Homo sapiens GN=KRT10 PE=1 SV=6		sp|P12273|PIP_HUMAN Prolactin-inducible protein OS=Homo sapiens GN=PIP PE=1 SV=1
sp|P02768|ALBU_HUMAN Serum albumin OS=Homo sapiens GN=ALB PE=1 SV=2		sp|P25311|ZA2G_HUMAN Zinc-alpha-2-glycoprotein OS=Homo sapiens GN=AZGP1 PE=1 SV=2
sp|P04264|K2C1_HUMAN Keratin; type II cytoskeletal 1 OS=Homo sapiens GN=KRT1 PE=1 SV=6		sp|P81605|DCD_HUMAN Dermcidin OS=Homo sapiens GN=DCD PE=1 SV=2
sp|P12273|PIP_HUMAN Prolactin-inducible protein OS=Homo sapiens GN=PIP PE=1 SV=1		sp|P31944|CASPE_HUMAN Caspase-14 OS=Homo sapiens GN=CASP14 PE=1 SV=2
sp|P35908|K22E_HUMAN Keratin; type II cytoskeletal 2 epidermal OS=Homo sapiens GN=KRT2 PE=1 SV=2		sp|P16870|CBPE_HUMAN Carboxypeptidase E OS=Homo sapiens GN=CPE PE=1 SV=1
sp|P25311|ZA2G_HUMAN Zinc-alpha-2-glycoprotein OS=Homo sapiens GN=AZGP1 PE=1 SV=2		sp|P10909|CLUS_HUMAN Clusterin OS=Homo sapiens GN=CLU PE=1 SV=1
sp|P81605|DCD_HUMAN Dermcidin OS=Homo sapiens GN=DCD PE=1 SV=2		sp|P0CG48|UBC_HUMAN Polyubiquitin-C OS=Homo sapiens GN=UBC PE=1 SV=3
sp|P31944|CASPE_HUMAN Caspase-14 OS=Homo sapiens GN=CASP14 PE=1 SV=2		sp|O95969|SG1D2_HUMAN Secretoglobin family 1D member 2 OS=Homo sapiens GN=SCGB1D2 PE=2 SV=1
*cRAP*sp|P00761|TRYP_PIG Trypsin OS=Sus scrofa PE=1 SV=1		sp|P61769|B2MG_HUMAN Beta-2-microglobulin OS=Homo sapiens GN=B2M PE=1 SV=1
*cRAP*sp|P02769|ALBU_BOVIN Serum albumin OS=Bos taurus GN=ALB PE=1 SV=4		sp|P05089|ARGI1_HUMAN Arginase-1 OS=Homo sapiens GN=ARG1 PE=1 SV=2
sp|P16870|CBPE_HUMAN Carboxypeptidase E OS=Homo sapiens GN=CPE PE=1 SV=1		sp|P10599|THIO_HUMAN Thioredoxin OS=Homo sapiens GN=TXN PE=1 SV=3
sp|P02533|K1C14_HUMAN Keratin; type I cytoskeletal 14 OS=Homo sapiens GN=KRT14 PE=1 SV=4		sp|O75635|SPB7_HUMAN Serpin B7 OS=Homo sapiens GN=SERPINB7 PE=1 SV=1
sp|P08779|K1C16_HUMAN Keratin; type I cytoskeletal 16 OS=Homo sapiens GN=KRT16 PE=1 SV=4		sp|P01857|IGHG1_HUMAN Ig gamma-1 chain C region OS=Homo sapiens GN=IGHG1 PE=1 SV=1
sp|P10909|CLUS_HUMAN Clusterin OS=Homo sapiens GN=CLU PE=1 SV=1		sp|P01040|CYTA_HUMAN Cystatin-A OS=Homo sapiens GN=CSTA PE=1 SV=1
sp|P04259|K2C6B_HUMAN Keratin; type II cytoskeletal 6B OS=Homo sapiens GN=KRT6B PE=1 SV=5
sp|P0CG48|UBC_HUMAN Polyubiquitin-C OS=Homo sapiens GN=UBC PE=1 SV=3
sp|Q7Z3Y7|K1C28_HUMAN Keratin; type I cytoskeletal 28 OS=Homo sapiens GN=KRT28 PE=1 SV=2
sp|O95969|SG1D2_HUMAN Secretoglobin family 1D member 2 OS=Homo sapiens GN=SCGB1D2 PE=2 SV=1
sp|Q7Z794|K2C1B_HUMAN Keratin; type II cytoskeletal 1b OS=Homo sapiens GN=KRT77 PE=2 SV=3
sp|P35527|K1C9_HUMAN Keratin; type I cytoskeletal 9 OS=Homo sapiens GN=KRT9 PE=1 SV=3
sp|P48668|K2C6C_HUMAN Keratin; type II cytoskeletal 6C OS=Homo sapiens GN=KRT6C PE=1 SV=3
sp|P61769|B2MG_HUMAN Beta-2-microglobulin OS=Homo sapiens GN=B2M PE=1 SV=1
sp|P05089|ARGI1_HUMAN Arginase-1 OS=Homo sapiens GN=ARG1 PE=1 SV=2
sp|P10599|THIO_HUMAN Thioredoxin OS=Homo sapiens GN=TXN PE=1 SV=3
sp|O75635|SPB7_HUMAN Serpin B7 OS=Homo sapiens GN=SERPINB7 PE=1 SV=1
sp|P01857|IGHG1_HUMAN Ig gamma-1 chain C region OS=Homo sapiens GN=IGHG1 PE=1 SV=1
sp|P01040|CYTA_HUMAN Cystatin-A OS=Homo sapiens GN=CSTA PE=1 SV=1
2μg Protein In-Gel Results (All Protein Groups)		2μg Protein In-Gel Results: Protein Group IDs with Keratin and cRAP Groups Removed
Protein Group ID		Protein Group ID
sp|P02768|ALBU_HUMAN Serum albumin OS=Homo sapiens GN=ALB PE=1 SV=2		sp|P02768|ALBU_HUMAN Serum albumin OS=Homo sapiens GN=ALB PE=1 SV=2
sp|P25311|ZA2G_HUMAN Zinc-alpha-2-glycoprotein OS=Homo sapiens GN=AZGP1 PE=1 SV=2		sp|P25311|ZA2G_HUMAN Zinc-alpha-2-glycoprotein OS=Homo sapiens GN=AZGP1 PE=1 SV=2
sp|P12273|PIP_HUMAN Prolactin-inducible protein OS=Homo sapiens GN=PIP PE=1 SV=1		sp|P12273|PIP_HUMAN Prolactin-inducible protein OS=Homo sapiens GN=PIP PE=1 SV=1
sp|P16870|CBPE_HUMAN Carboxypeptidase E OS=Homo sapiens GN=CPE PE=1 SV=1		sp|P16870|CBPE_HUMAN Carboxypeptidase E OS=Homo sapiens GN=CPE PE=1 SV=1
sp|P13645|K1C10_HUMAN Keratin; type I cytoskeletal 10 OS=Homo sapiens GN=KRT10 PE=1 SV=6		sp|P29508|SPB3_HUMAN Serpin B3 OS=Homo sapiens GN=SERPINB3 PE=1 SV=2
sp|P29508|SPB3_HUMAN Serpin B3 OS=Homo sapiens GN=SERPINB3 PE=1 SV=2		sp|P02787|TRFE_HUMAN Serotransferrin OS=Homo sapiens GN=TF PE=1 SV=3
sp|P02787|TRFE_HUMAN Serotransferrin OS=Homo sapiens GN=TF PE=1 SV=3		sp|O75223|GGCT_HUMAN Gamma-glutamylcyclotransferase OS=Homo sapiens GN=GGCT PE=1 SV=1
sp|O75223|GGCT_HUMAN Gamma-glutamylcyclotransferase OS=Homo sapiens GN=GGCT PE=1 SV=1		sp|P81605|DCD_HUMAN Dermcidin OS=Homo sapiens GN=DCD PE=1 SV=2
sp|P04264|K2C1_HUMAN Keratin; type II cytoskeletal 1 OS=Homo sapiens GN=KRT1 PE=1 SV=6		sp|P31944|CASPE_HUMAN Caspase-14 OS=Homo sapiens GN=CASP14 PE=1 SV=2
sp|P81605|DCD_HUMAN Dermcidin OS=Homo sapiens GN=DCD PE=1 SV=2		sp|P0CG48|UBC_HUMAN Polyubiquitin-C OS=Homo sapiens GN=UBC PE=1 SV=3
sp|P31944|CASPE_HUMAN Caspase-14 OS=Homo sapiens GN=CASP14 PE=1 SV=2		sp|O95969|SG1D2_HUMAN Secretoglobin family 1D member 2 OS=Homo sapiens GN=SCGB1D2 PE=2 SV=1
sp|P35527|K1C9_HUMAN Keratin; type I cytoskeletal 9 OS=Homo sapiens GN=KRT9 PE=1 SV=3		sp|P01040|CYTA_HUMAN Cystatin-A OS=Homo sapiens GN=CSTA PE=1 SV=1
sp|P0CG48|UBC_HUMAN Polyubiquitin-C OS=Homo sapiens GN=UBC PE=1 SV=3		sp|Q08188|TGM3_HUMAN Protein-glutamine gamma-glutamyltransferase E OS=Homo sapiens GN=TGM3 PE=1 SV=4
sp|O95969|SG1D2_HUMAN Secretoglobin family 1D member 2 OS=Homo sapiens GN=SCGB1D2 PE=2 SV=1		sp|P09668|CATH_HUMAN Pro-cathepsin H OS=Homo sapiens GN=CTSH PE=1 SV=4
*cRAP*sp|P02769|ALBU_BOVIN Serum albumin OS=Bos taurus GN=ALB PE=1 SV=4		sp|P10599|THIO_HUMAN Thioredoxin OS=Homo sapiens GN=TXN PE=1 SV=3
*cRAP*sp|P00761|TRYP_PIG Trypsin OS=Sus scrofa PE=1 SV=1		sp|P48594|SPB4_HUMAN Serpin B4 OS=Homo sapiens GN=SERPINB4 PE=1 SV=2
sp|P01040|CYTA_HUMAN Cystatin-A OS=Homo sapiens GN=CSTA PE=1 SV=1		sp|P01857|IGHG1_HUMAN Ig gamma-1 chain C region OS=Homo sapiens GN=IGHG1 PE=1 SV=1
sp|Q08188|TGM3_HUMAN Protein-glutamine gamma-glutamyltransferase E OS=Homo sapiens GN=TGM3 PE=1 SV=4		sp|Q02413|DSG1_HUMAN Desmoglein-1 OS=Homo sapiens GN=DSG1 PE=1 SV=2
sp|P09668|CATH_HUMAN Pro-cathepsin H OS=Homo sapiens GN=CTSH PE=1 SV=4		sp|P01834|IGKC_HUMAN Ig kappa chain C region OS=Homo sapiens GN=IGKC PE=1 SV=1
sp|P10599|THIO_HUMAN Thioredoxin OS=Homo sapiens GN=TXN PE=1 SV=3		sp|O60911|CATL2_HUMAN Cathepsin L2 OS=Homo sapiens GN=CTSV PE=1 SV=2
sp|P48594|SPB4_HUMAN Serpin B4 OS=Homo sapiens GN=SERPINB4 PE=1 SV=2		sp|P04040|CATA_HUMAN Catalase OS=Homo sapiens GN=CAT PE=1 SV=3
sp|P35908|K22E_HUMAN Keratin; type II cytoskeletal 2 epidermal OS=Homo sapiens GN=KRT2 PE=1 SV=2		sp|P31151|S10A7_HUMAN Protein S100-A7 OS=Homo sapiens GN=S100A7 PE=1 SV=4
sp|P01857|IGHG1_HUMAN Ig gamma-1 chain C region OS=Homo sapiens GN=IGHG1 PE=1 SV=1		sp|Q8IW75|SPA12_HUMAN Serpin A12 OS=Homo sapiens GN=SERPINA12 PE=1 SV=1
sp|Q02413|DSG1_HUMAN Desmoglein-1 OS=Homo sapiens GN=DSG1 PE=1 SV=2		sp|Q06828|FMOD_HUMAN Fibromodulin OS=Homo sapiens GN=FMOD PE=1 SV=2
sp|P01834|IGKC_HUMAN Ig kappa chain C region OS=Homo sapiens GN=IGKC PE=1 SV=1		sp|P07339|CATD_HUMAN Cathepsin D OS=Homo sapiens GN=CTSD PE=1 SV=1
sp|O60911|CATL2_HUMAN Cathepsin L2 OS=Homo sapiens GN=CTSV PE=1 SV=2		sp|O75635|SPB7_HUMAN Serpin B7 OS=Homo sapiens GN=SERPINB7 PE=1 SV=1
sp|P04040|CATA_HUMAN Catalase OS=Homo sapiens GN=CAT PE=1 SV=3		sp|O75882|ATRN_HUMAN Attractin OS=Homo sapiens GN=ATRN PE=1 SV=2
sp|P31151|S10A7_HUMAN Protein S100-A7 OS=Homo sapiens GN=S100A7 PE=1 SV=4		sp|P01009|A1AT_HUMAN Alpha-1-antitrypsin OS=Homo sapiens GN=SERPINA1 PE=1 SV=3
sp|Q8IW75|SPA12_HUMAN Serpin A12 OS=Homo sapiens GN=SERPINA12 PE=1 SV=1		sp|P10909|CLUS_HUMAN Clusterin OS=Homo sapiens GN=CLU PE=1 SV=1
sp|Q06828|FMOD_HUMAN Fibromodulin OS=Homo sapiens GN=FMOD PE=1 SV=2		sp|P61769|B2MG_HUMAN Beta-2-microglobulin OS=Homo sapiens GN=B2M PE=1 SV=1
sp|P07339|CATD_HUMAN Cathepsin D OS=Homo sapiens GN=CTSD PE=1 SV=1		sp|P00441|SODC_HUMAN Superoxide dismutase [Cu-Zn] OS=Homo sapiens GN=SOD1 PE=1 SV=2
sp|O75635|SPB7_HUMAN Serpin B7 OS=Homo sapiens GN=SERPINB7 PE=1 SV=1		sp|P61626|LYSC_HUMAN Lysozyme C OS=Homo sapiens GN=LYZ PE=1 SV=1
sp|O75882|ATRN_HUMAN Attractin OS=Homo sapiens GN=ATRN PE=1 SV=2		sp|Q8NBJ4|GOLM1_HUMAN Golgi membrane protein 1 OS=Homo sapiens GN=GOLM1 PE=1 SV=1
sp|P01009|A1AT_HUMAN Alpha-1-antitrypsin OS=Homo sapiens GN=SERPINA1 PE=1 SV=3		sp|P01023|A2MG_HUMAN Alpha-2-macroglobulin OS=Homo sapiens GN=A2M PE=1 SV=3
sp|P10909|CLUS_HUMAN Clusterin OS=Homo sapiens GN=CLU PE=1 SV=1		sp|P0CG06|LAC3_HUMAN Ig lambda-3 chain C regions OS=Homo sapiens GN=IGLC3 PE=1 SV=1
sp|P61769|B2MG_HUMAN Beta-2-microglobulin OS=Homo sapiens GN=B2M PE=1 SV=1		sp|Q15828|CYTM_HUMAN Cystatin-M OS=Homo sapiens GN=CST6 PE=1 SV=1
sp|P00441|SODC_HUMAN Superoxide dismutase [Cu-Zn] OS=Homo sapiens GN=SOD1 PE=1 SV=2		sp|P60174|TPIS_HUMAN Triosephosphate isomerase OS=Homo sapiens GN=TPI1 PE=1 SV=3
sp|P61626|LYSC_HUMAN Lysozyme C OS=Homo sapiens GN=LYZ PE=1 SV=1		sp|P30086|PEBP1_HUMAN Phosphatidylethanolamine-binding protein 1 OS=Homo sapiens GN=PEBP1 PE=1 SV=3
sp|P02533|K1C14_HUMAN Keratin; type I cytoskeletal 14 OS=Homo sapiens GN=KRT14 PE=1 SV=4		sp|P68871|HBB_HUMAN Hemoglobin subunit beta OS=Homo sapiens GN=HBB PE=1 SV=2
sp|Q8NBJ4|GOLM1_HUMAN Golgi membrane protein 1 OS=Homo sapiens GN=GOLM1 PE=1 SV=1		sp|P01861|IGHG4_HUMAN Ig gamma-4 chain C region OS=Homo sapiens GN=IGHG4 PE=1 SV=1
sp|Q7Z794|K2C1B_HUMAN Keratin; type II cytoskeletal 1b OS=Homo sapiens GN=KRT77 PE=2 SV=3		sp|O95274|LYPD3_HUMAN Ly6/PLAUR domain-containing protein 3 OS=Homo sapiens GN=LYPD3 PE=1 SV=2
sp|P01023|A2MG_HUMAN Alpha-2-macroglobulin OS=Homo sapiens GN=A2M PE=1 SV=3		sp|P55000|SLUR1_HUMAN Secreted Ly-6/uPAR-related protein 1 OS=Homo sapiens GN=SLURP1 PE=1 SV=2
sp|P0CG06|LAC3_HUMAN Ig lambda-3 chain C regions OS=Homo sapiens GN=IGLC3 PE=1 SV=1		sp|Q96DR8|MUCL1_HUMAN Mucin-like protein 1 OS=Homo sapiens GN=MUCL1 PE=1 SV=1
sp|Q15828|CYTM_HUMAN Cystatin-M OS=Homo sapiens GN=CST6 PE=1 SV=1		sp|Q08380|LG3BP_HUMAN Galectin-3-binding protein OS=Homo sapiens GN=LGALS3BP PE=1 SV=1
sp|P60174|TPIS_HUMAN Triosephosphate isomerase OS=Homo sapiens GN=TPI1 PE=1 SV=3		sp|P20933|ASPG_HUMAN N(4)-(beta-N-acetylglucosaminyl)-L-asparaginase OS=Homo sapiens GN=AGA PE=1 SV=2
sp|P30086|PEBP1_HUMAN Phosphatidylethanolamine-binding protein 1 OS=Homo sapiens GN=PEBP1 PE=1 SV=3		sp|P52758|UK114_HUMAN Ribonuclease UK114 OS=Homo sapiens GN=HRSP12 PE=1 SV=1
sp|P04259|K2C6B_HUMAN Keratin; type II cytoskeletal 6B OS=Homo sapiens GN=KRT6B PE=1 SV=5		sp|P01859|IGHG2_HUMAN Ig gamma-2 chain C region OS=Homo sapiens GN=IGHG2 PE=1 SV=2
sp|P68871|HBB_HUMAN Hemoglobin subunit beta OS=Homo sapiens GN=HBB PE=1 SV=2		sp|Q99497|PARK7_HUMAN Protein deglycase DJ-1 OS=Homo sapiens GN=PARK7 PE=1 SV=2
sp|P01861|IGHG4_HUMAN Ig gamma-4 chain C region OS=Homo sapiens GN=IGHG4 PE=1 SV=1		sp|Q99574|NEUS_HUMAN Neuroserpin OS=Homo sapiens GN=SERPINI1 PE=1 SV=1
sp|O95274|LYPD3_HUMAN Ly6/PLAUR domain-containing protein 3 OS=Homo sapiens GN=LYPD3 PE=1 SV=2		sp|P56537|IF6_HUMAN Eukaryotic translation initiation factor 6 OS=Homo sapiens GN=EIF6 PE=1 SV=1
sp|P55000|SLUR1_HUMAN Secreted Ly-6/uPAR-related protein 1 OS=Homo sapiens GN=SLURP1 PE=1 SV=2		sp|Q08554|DSC1_HUMAN Desmocollin-1 OS=Homo sapiens GN=DSC1 PE=1 SV=2
sp|Q04695|K1C17_HUMAN Keratin; type I cytoskeletal 17 OS=Homo sapiens GN=KRT17 PE=1 SV=2		sp|P50452|SPB8_HUMAN Serpin B8 OS=Homo sapiens GN=SERPINB8 PE=1 SV=2
sp|Q96DR8|MUCL1_HUMAN Mucin-like protein 1 OS=Homo sapiens GN=MUCL1 PE=1 SV=1		sp|P60709|ACTB_HUMAN Actin; cytoplasmic 1 OS=Homo sapiens GN=ACTB PE=1 SV=1
sp|Q08380|LG3BP_HUMAN Galectin-3-binding protein OS=Homo sapiens GN=LGALS3BP PE=1 SV=1		sp|P35754|GLRX1_HUMAN Glutaredoxin-1 OS=Homo sapiens GN=GLRX PE=1 SV=2
sp|P20933|ASPG_HUMAN N(4)-(beta-N-acetylglucosaminyl)-L-asparaginase OS=Homo sapiens GN=AGA PE=1 SV=2		sp|P02647|APOA1_HUMAN Apolipoprotein A-I OS=Homo sapiens GN=APOA1 PE=1 SV=1
sp|P52758|UK114_HUMAN Ribonuclease UK114 OS=Homo sapiens GN=HRSP12 PE=1 SV=1		sp|P49862|KLK7_HUMAN Kallikrein-7 OS=Homo sapiens GN=KLK7 PE=1 SV=1
sp|P01859|IGHG2_HUMAN Ig gamma-2 chain C region OS=Homo sapiens GN=IGHG2 PE=1 SV=2		sp|P06731|CEAM5_HUMAN Carcinoembryonic antigen-related cell adhesion molecule 5 OS=Homo sapiens GN=CEACAM5 PE=1 SV=3
sp|Q99497|PARK7_HUMAN Protein deglycase DJ-1 OS=Homo sapiens GN=PARK7 PE=1 SV=2		sp|P12821|ACE_HUMAN Angiotensin-converting enzyme OS=Homo sapiens GN=ACE PE=1 SV=1
sp|Q99574|NEUS_HUMAN Neuroserpin OS=Homo sapiens GN=SERPINI1 PE=1 SV=1		sp|Q96P63|SPB12_HUMAN Serpin B12 OS=Homo sapiens GN=SERPINB12 PE=1 SV=1
sp|P56537|IF6_HUMAN Eukaryotic translation initiation factor 6 OS=Homo sapiens GN=EIF6 PE=1 SV=1		sp|P07858|CATB_HUMAN Cathepsin B OS=Homo sapiens GN=CTSB PE=1 SV=3
sp|Q08554|DSC1_HUMAN Desmocollin-1 OS=Homo sapiens GN=DSC1 PE=1 SV=2		sp|Q86SG5|S1A7A_HUMAN Protein S100-A7A OS=Homo sapiens GN=S100A7A PE=1 SV=3
sp|P48668|K2C6C_HUMAN Keratin; type II cytoskeletal 6C OS=Homo sapiens GN=KRT6C PE=1 SV=3		sp|P02774|VTDB_HUMAN Vitamin D-binding protein OS=Homo sapiens GN=GC PE=1 SV=1
sp|P13647|K2C5_HUMAN Keratin; type II cytoskeletal 5 OS=Homo sapiens GN=KRT5 PE=1 SV=3		sp|Q9HB40|RISC_HUMAN Retinoid-inducible serine carboxypeptidase OS=Homo sapiens GN=SCPEP1 PE=1 SV=1
sp|P50452|SPB8_HUMAN Serpin B8 OS=Homo sapiens GN=SERPINB8 PE=1 SV=2		sp|Q9NZH8|IL36G_HUMAN Interleukin-36 gamma OS=Homo sapiens GN=IL36G PE=1 SV=1
sp|P60709|ACTB_HUMAN Actin; cytoplasmic 1 OS=Homo sapiens GN=ACTB PE=1 SV=1		sp|Q01469|FABP5_HUMAN Fatty acid-binding protein; epidermal OS=Homo sapiens GN=FABP5 PE=1 SV=3
*cRAP*sp|O77727|K1C15_SHEEP Keratin; type I cytoskeletal 15 OS=Ovis aries GN=KRT15 PE=2 SV=1		sp|P07686|HEXB_HUMAN Beta-hexosaminidase subunit beta OS=Homo sapiens GN=HEXB PE=1 SV=3
sp|P35754|GLRX1_HUMAN Glutaredoxin-1 OS=Homo sapiens GN=GLRX PE=1 SV=2		sp|Q6P4A8|PLBL1_HUMAN Phospholipase B-like 1 OS=Homo sapiens GN=PLBD1 PE=1 SV=2
sp|P02647|APOA1_HUMAN Apolipoprotein A-I OS=Homo sapiens GN=APOA1 PE=1 SV=1		sp|P05109|S10A8_HUMAN Protein S100-A8 OS=Homo sapiens GN=S100A8 PE=1 SV=1
sp|P49862|KLK7_HUMAN Kallikrein-7 OS=Homo sapiens GN=KLK7 PE=1 SV=1		sp|P43251|BTD_HUMAN Biotinidase OS=Homo sapiens GN=BTD PE=1 SV=2
sp|P06731|CEAM5_HUMAN Carcinoembryonic antigen-related cell adhesion molecule 5 OS=Homo sapiens GN=CEACAM5 PE=1 SV=3		sp|P11279|LAMP1_HUMAN Lysosome-associated membrane glycoprotein 1 OS=Homo sapiens GN=LAMP1 PE=1 SV=3
sp|P12821|ACE_HUMAN Angiotensin-converting enzyme OS=Homo sapiens GN=ACE PE=1 SV=1		sp|P54652|HSP72_HUMAN Heat shock-related 70 kDa protein 2 OS=Homo sapiens GN=HSPA2 PE=1 SV=1
sp|Q96P63|SPB12_HUMAN Serpin B12 OS=Homo sapiens GN=SERPINB12 PE=1 SV=1		sp|P61916|NPC2_HUMAN Epididymal secretory protein E1 OS=Homo sapiens GN=NPC2 PE=1 SV=1
sp|P07858|CATB_HUMAN Cathepsin B OS=Homo sapiens GN=CTSB PE=1 SV=3		sp|P01037|CYTN_HUMAN Cystatin-SN OS=Homo sapiens GN=CST1 PE=1 SV=3
sp|Q86SG5|S1A7A_HUMAN Protein S100-A7A OS=Homo sapiens GN=S100A7A PE=1 SV=3		sp|P01036|CYTS_HUMAN Cystatin-S OS=Homo sapiens GN=CST4 PE=1 SV=3
sp|P02774|VTDB_HUMAN Vitamin D-binding protein OS=Homo sapiens GN=GC PE=1 SV=1		sp|Q92820|GGH_HUMAN Gamma-glutamyl hydrolase OS=Homo sapiens GN=GGH PE=1 SV=2
sp|Q9HB40|RISC_HUMAN Retinoid-inducible serine carboxypeptidase OS=Homo sapiens GN=SCPEP1 PE=1 SV=1		sp|O14818|PSA7_HUMAN Proteasome subunit alpha type-7 OS=Homo sapiens GN=PSMA7 PE=1 SV=1
sp|Q9NZH8|IL36G_HUMAN Interleukin-36 gamma OS=Homo sapiens GN=IL36G PE=1 SV=1		sp|P16083|NQO2_HUMAN Ribosyldihydronicotinamide dehydrogenase [quinone] OS=Homo sapiens GN=NQO2 PE=1 SV=5
sp|Q7Z3Y7|K1C28_HUMAN Keratin; type I cytoskeletal 28 OS=Homo sapiens GN=KRT28 PE=1 SV=2		sp|P32119|PRDX2_HUMAN Peroxiredoxin-2 OS=Homo sapiens GN=PRDX2 PE=1 SV=5
sp|Q01469|FABP5_HUMAN Fatty acid-binding protein; epidermal OS=Homo sapiens GN=FABP5 PE=1 SV=3		sp|P08571|CD14_HUMAN Monocyte differentiation antigen CD14 OS=Homo sapiens GN=CD14 PE=1 SV=2
sp|P07686|HEXB_HUMAN Beta-hexosaminidase subunit beta OS=Homo sapiens GN=HEXB PE=1 SV=3		sp|Q9H1E1|RNAS7_HUMAN Ribonuclease 7 OS=Homo sapiens GN=RNASE7 PE=1 SV=2
sp|Q6P4A8|PLBL1_HUMAN Phospholipase B-like 1 OS=Homo sapiens GN=PLBD1 PE=1 SV=2
sp|P05109|S10A8_HUMAN Protein S100-A8 OS=Homo sapiens GN=S100A8 PE=1 SV=1
sp|P43251|BTD_HUMAN Biotinidase OS=Homo sapiens GN=BTD PE=1 SV=2
sp|P11279|LAMP1_HUMAN Lysosome-associated membrane glycoprotein 1 OS=Homo sapiens GN=LAMP1 PE=1 SV=3
sp|P54652|HSP72_HUMAN Heat shock-related 70 kDa protein 2 OS=Homo sapiens GN=HSPA2 PE=1 SV=1
sp|P61916|NPC2_HUMAN Epididymal secretory protein E1 OS=Homo sapiens GN=NPC2 PE=1 SV=1
sp|P01037|CYTN_HUMAN Cystatin-SN OS=Homo sapiens GN=CST1 PE=1 SV=3
sp|P01036|CYTS_HUMAN Cystatin-S OS=Homo sapiens GN=CST4 PE=1 SV=3
sp|Q92820|GGH_HUMAN Gamma-glutamyl hydrolase OS=Homo sapiens GN=GGH PE=1 SV=2
sp|O14818|PSA7_HUMAN Proteasome subunit alpha type-7 OS=Homo sapiens GN=PSMA7 PE=1 SV=1
sp|P16083|NQO2_HUMAN Ribosyldihydronicotinamide dehydrogenase [quinone] OS=Homo sapiens GN=NQO2 PE=1 SV=5
sp|P32119|PRDX2_HUMAN Peroxiredoxin-2 OS=Homo sapiens GN=PRDX2 PE=1 SV=5
*cRAP*sp|P04745|AMY1_HUMAN Alpha-amylase 1 OS=Homo sapiens GN=AMY1A PE=1 SV=2
sp|P08571|CD14_HUMAN Monocyte differentiation antigen CD14 OS=Homo sapiens GN=CD14 PE=1 SV=2
sp|Q9H1E1|RNAS7_HUMAN Ribonuclease 7 OS=Homo sapiens GN=RNASE7 PE=1 SV=2

## Sheet: Protein_ID_Filtered_Combined_GO
All Protein Group IDs Combined with Keratin, cRAP and Redundant Groups Removed
Protein Group ID	Protein Class	Molecular Function	Biological Process	Cellular Component	Reference(s)
sp|P02768|ALBU_HUMAN Serum albumin OS=Homo sapiens GN=ALB PE=1 SV=2	transfer/carrier protein(PC00219)		transport(GO:0006810)		[29-34]
sp|P81605|DCD_HUMAN Dermcidin OS=Homo sapiens GN=DCD PE=1 SV=2					[29-34]
sp|P12273|PIP_HUMAN Prolactin-inducible protein OS=Homo sapiens GN=PIP PE=1 SV=1					[29-34]
sp|P25311|ZA2G_HUMAN Zinc-alpha-2-glycoprotein OS=Homo sapiens GN=AZGP1 PE=1 SV=2				extracellular space(GO:0005615)	[29-34]
sp|O95969|SG1D2_HUMAN Secretoglobin family 1D member 2 OS=Homo sapiens GN=SCGB1D2 PE=2 SV=1					[30-34]
sp|P01834|IGKC_HUMAN Ig kappa chain C region OS=Homo sapiens GN=IGKC PE=1 SV=1		antigen binding(GO:0003823);receptor binding(GO:0005102)	B cell mediated immunity(GO:0019724);cell recognition(GO:0008037);cell surface receptor signaling pathway(GO:0007166);cellular component organization(GO:0016043);complement activation(GO:0006956);defense response to bacterium(GO:0042742);phagocytosis(GO:0006909);protein metabolic process(GO:0019538);regulation of biological process(GO:0050789);response to biotic stimulus(GO:0009607);response to s…	extracellular space(GO:0005615);immunoglobulin complex(GO:0019814);plasma membrane(GO:0005886)	[30,32,33,34]
sp|P10909|CLUS_HUMAN Clusterin OS=Homo sapiens GN=CLU PE=1 SV=1		protein binding(GO:0005515)		extracellular space(GO:0005615);intracellular(GO:0005622);nucleus(GO:0005634)	[30-34]
sp|Q02413|DSG1_HUMAN Desmoglein-1 OS=Homo sapiens GN=DSG1 PE=1 SV=2	cadherin(PC00057);cell junction protein(PC00070)	calcium ion binding(GO:0005509)	cellular process(GO:0009987)	plasma membrane(GO:0005886)	[29-33]
sp|Q96DR8|MUCL1_HUMAN Mucin-like protein 1 OS=Homo sapiens GN=MUCL1 PE=1 SV=1					[30,32]
sp|O75185|AT2C2_HUMAN Calcium-transporting ATPase type 2C member 2 OS=Homo sapiens GN=ATP2C2 PE=1 SV=2	cation transporter(PC00068);hydrolase(PC00121);ion channel(PC00133)	ATPase activity, coupled to transmembrane movement of substances(GO:0042626);cation transmembrane transporter activity(GO:0008324);hydrogen ion transmembrane transporter activity(GO:0015078);pyrophosphatase activity(GO:0016462)	catabolic process(GO:0009056);cellular calcium ion homeostasis(GO:0006874);cellular process(GO:0009987);nitrogen compound metabolic process(GO:0006807);nucleobase-containing compound metabolic process(GO:0006139);phosphate-containing compound metabolic process(GO:0006796)	Golgi apparatus(GO:0005794);cytoplasm(GO:0005737);membrane(GO:0016020)	-
sp|P31944|CASPE_HUMAN Caspase-14 OS=Homo sapiens GN=CASP14 PE=1 SV=2	cysteine protease(PC00081);protease inhibitor(PC00191)	cysteine-type peptidase activity(GO:0008234)	apoptotic process(GO:0006915);intracellular signal transduction(GO:0035556);regulation of biological process(GO:0050789);response to external stimulus(GO:0009605);response to stress(GO:0006950)	cytoplasm(GO:0005737);protein complex(GO:0043234)	[29-33]
sp|P16870|CBPE_HUMAN Carboxypeptidase E OS=Homo sapiens GN=CPE PE=1 SV=1	metalloprotease(PC00153)	metallopeptidase activity(GO:0008237);serine-type peptidase activity(GO:0008236)	cellular process(GO:0009987);nitrogen compound metabolic process(GO:0006807);protein metabolic process(GO:0019538)	extracellular space(GO:0005615)	[29-34]
sp|P0CG48|UBC_HUMAN Polyubiquitin-C OS=Homo sapiens GN=UBC PE=1 SV=3	ribosomal protein(PC00202)	protein binding(GO:0005515)	catabolic process(GO:0009056);cellular process(GO:0009987);cellular protein modification process(GO:0006464);proteolysis(GO:0006508)	cytoplasm(GO:0005737);nucleus(GO:0005634)	[30-32]
sp|P61769|B2MG_HUMAN Beta-2-microglobulin OS=Homo sapiens GN=B2M PE=1 SV=1	major histocompatibility complex antigen(PC00149)		cellular defense response(GO:0006968)	protein complex(GO:0043234)	[31,32]
sp|P05089|ARGI1_HUMAN Arginase-1 OS=Homo sapiens GN=ARG1 PE=1 SV=2	hydrolase(PC00121)	binding(GO:0005488);hydrolase activity(GO:0016787)	catabolic process(GO:0009056);cellular amino acid catabolic process(GO:0009063);cellular process(GO:0009987);nitrogen compound metabolic process(GO:0006807)	cytosol(GO:0005829);nucleus(GO:0005634)	[29-33]
sp|P10599|THIO_HUMAN Thioredoxin OS=Homo sapiens GN=TXN PE=1 SV=3					[29-34]
sp|O75635|SPB7_HUMAN Serpin B7 OS=Homo sapiens GN=SERPINB7 PE=1 SV=1	serine protease inhibitor(PC00204)			extracellular space(GO:0005615)	[30-32]
sp|P01857|IGHG1_HUMAN Ig gamma-1 chain C region OS=Homo sapiens GN=IGHG1 PE=1 SV=1		antigen binding(GO:0003823);receptor binding(GO:0005102)	B cell mediated immunity(GO:0019724);cell recognition(GO:0008037);cell surface receptor signaling pathway(GO:0007166);cellular component organization(GO:0016043);complement activation(GO:0006956);defense response to bacterium(GO:0042742);phagocytosis(GO:0006909);protein metabolic process(GO:0019538);regulation of biological process(GO:0050789);response to biotic stimulus(GO:0009607);response to s…	extracellular space(GO:0005615);immunoglobulin complex(GO:0019814);plasma membrane(GO:0005886)	[30-34]
sp|P01040|CYTA_HUMAN Cystatin-A OS=Homo sapiens GN=CSTA PE=1 SV=1	cysteine protease inhibitor(PC00082)				[29-32]
sp|P29508|SPB3_HUMAN Serpin B3 OS=Homo sapiens GN=SERPINB3 PE=1 SV=2	serine protease inhibitor(PC00204)			extracellular space(GO:0005615)	[30-33]
sp|P02787|TRFE_HUMAN Serotransferrin OS=Homo sapiens GN=TF PE=1 SV=3	receptor(PC00197);serine protease(PC00203);transfer/carrier protein(PC00219)	binding(GO:0005488)		cytoplasm(GO:0005737);endoplasmic reticulum(GO:0005783);nuclear outer membrane-endoplasmic reticulum membrane network(GO:0042175);protein complex(GO:0043234)	[30,33,34]
sp|O75223|GGCT_HUMAN Gamma-glutamylcyclotransferase OS=Homo sapiens GN=GGCT PE=1 SV=1					[30,33,34]
sp|Q08188|TGM3_HUMAN Protein-glutamine gamma-glutamyltransferase E OS=Homo sapiens GN=TGM3 PE=1 SV=4	acyltransferase(PC00042)	transferase activity, transferring acyl groups(GO:0016746)	cellular protein modification process(GO:0006464)		[30,33]
sp|P09668|CATH_HUMAN Pro-cathepsin H OS=Homo sapiens GN=CTSH PE=1 SV=4	cysteine protease(PC00081);protease inhibitor(PC00191)	cysteine-type peptidase activity(GO:0008234)	catabolic process(GO:0009056);cellular process(GO:0009987);proteolysis(GO:0006508)	cytoplasm(GO:0005737);extracellular space(GO:0005615);lysosome(GO:0005764);vacuole(GO:0005773)	[29,30,32,33]
sp|P48594|SPB4_HUMAN Serpin B4 OS=Homo sapiens GN=SERPINB4 PE=1 SV=2	serine protease inhibitor(PC00204)			extracellular space(GO:0005615)	[30]
sp|O60911|CATL2_HUMAN Cathepsin L2 OS=Homo sapiens GN=CTSV PE=1 SV=2	cysteine protease(PC00081);protease inhibitor(PC00191)	cysteine-type peptidase activity(GO:0008234)	catabolic process(GO:0009056);cellular process(GO:0009987);proteolysis(GO:0006508)	cytoplasm(GO:0005737);extracellular space(GO:0005615);lysosome(GO:0005764);vacuole(GO:0005773)	[29,30,32,33]
sp|P04040|CATA_HUMAN Catalase OS=Homo sapiens GN=CAT PE=1 SV=3	peroxidase(PC00180)	binding(GO:0005488);oxidoreductase activity(GO:0016491);peroxidase activity(GO:0004601)	catabolic process(GO:0009056);cellular process(GO:0009987);response to stress(GO:0006950)	cytoplasm(GO:0005737)	[29-33]
sp|P31151|S10A7_HUMAN Protein S100-A7 OS=Homo sapiens GN=S100A7 PE=1 SV=4	calmodulin(PC00061);signaling molecule(PC00207)	calcium ion binding(GO:0005509);calmodulin binding(GO:0005516);receptor binding(GO:0005102)	DNA replication(GO:0006260);cell cycle(GO:0007049)		[29-32,34]
sp|Q8IW75|SPA12_HUMAN Serpin A12 OS=Homo sapiens GN=SERPINA12 PE=1 SV=1	serine protease inhibitor(PC00204)			extracellular space(GO:0005615)	[29-32]
sp|Q06828|FMOD_HUMAN Fibromodulin OS=Homo sapiens GN=FMOD PE=1 SV=2		receptor binding(GO:0005102)	cell differentiation(GO:0030154);cell growth(GO:0016049);cell surface receptor signaling pathway(GO:0007166);cellular component morphogenesis(GO:0032989);cellular component movement(GO:0006928);locomotion(GO:0040011);nervous system development(GO:0007399);regulation of biological process(GO:0050789);response to external stimulus(GO:0009605);single-multicellular organism process(GO:0044707)		[29,31,32]
sp|P07339|CATD_HUMAN Cathepsin D OS=Homo sapiens GN=CTSD PE=1 SV=1	aspartic protease(PC00053)	aspartic-type endopeptidase activity(GO:0004190)	catabolic process(GO:0009056);cellular component organization(GO:0016043);cellular process(GO:0009987);proteolysis(GO:0006508)	cell wall(GO:0005618);plasma membrane(GO:0005886)	[29-33]
sp|O75882|ATRN_HUMAN Attractin OS=Homo sapiens GN=ATRN PE=1 SV=2	extracellular matrix linker protein(PC00101);protease inhibitor(PC00191);receptor(PC00197)	receptor activity(GO:0004872)	cellular process(GO:0009987)	extracellular region(GO:0005576)	[30,32]
sp|P01009|A1AT_HUMAN Alpha-1-antitrypsin OS=Homo sapiens GN=SERPINA1 PE=1 SV=3	serine protease inhibitor(PC00204)			extracellular space(GO:0005615)	[30,32,34]
sp|P00441|SODC_HUMAN Superoxide dismutase [Cu-Zn] OS=Homo sapiens GN=SOD1 PE=1 SV=2	oxidoreductase(PC00176)	antioxidant activity(GO:0016209);binding(GO:0005488);oxidoreductase activity(GO:0016491)	cellular process(GO:0009987);response to stress(GO:0006950)	cytoplasm(GO:0005737);extracellular space(GO:0005615)	[29,30,32,34]
sp|P61626|LYSC_HUMAN Lysozyme C OS=Homo sapiens GN=LYZ PE=1 SV=1					[30-32,34]
sp|Q8NBJ4|GOLM1_HUMAN Golgi membrane protein 1 OS=Homo sapiens GN=GOLM1 PE=1 SV=1					[32]
sp|P01023|A2MG_HUMAN Alpha-2-macroglobulin OS=Homo sapiens GN=A2M PE=1 SV=3	complement component(PC00078);cytokine(PC00083);serine protease inhibitor(PC00204)	cytokine activity(GO:0005125);serine-type endopeptidase inhibitor activity(GO:0004867)	cellular process(GO:0009987);proteolysis(GO:0006508);response to stimulus(GO:0050896)		[29,30,32,34]
sp|P0CG06|LAC3_HUMAN Ig lambda-3 chain C regions OS=Homo sapiens GN=IGLC3 PE=1 SV=1					-
sp|Q15828|CYTM_HUMAN Cystatin-M OS=Homo sapiens GN=CST6 PE=1 SV=1					[29,30,32,33]
sp|P60174|TPIS_HUMAN Triosephosphate isomerase OS=Homo sapiens GN=TPI1 PE=1 SV=3	isomerase(PC00135)	isomerase activity(GO:0016853)	biosynthetic process(GO:0009058);catabolic process(GO:0009056);cellular process(GO:0009987);gluconeogenesis(GO:0006094);glycolysis(GO:0006096)	cytosol(GO:0005829)	[29,30,32,33]
sp|P30086|PEBP1_HUMAN Phosphatidylethanolamine-binding protein 1 OS=Homo sapiens GN=PEBP1 PE=1 SV=3	protease inhibitor(PC00191)				[30,32-34]
sp|P68871|HBB_HUMAN Hemoglobin subunit beta OS=Homo sapiens GN=HBB PE=1 SV=2					[30,32,34]
sp|P01861|IGHG4_HUMAN Ig gamma-4 chain C region OS=Homo sapiens GN=IGHG4 PE=1 SV=1		antigen binding(GO:0003823);receptor binding(GO:0005102)	B cell mediated immunity(GO:0019724);cell recognition(GO:0008037);cell surface receptor signaling pathway(GO:0007166);cellular component organization(GO:0016043);complement activation(GO:0006956);defense response to bacterium(GO:0042742);phagocytosis(GO:0006909);protein metabolic process(GO:0019538);regulation of biological process(GO:0050789);response to biotic stimulus(GO:0009607);response to s…	extracellular space(GO:0005615);immunoglobulin complex(GO:0019814);plasma membrane(GO:0005886)	[30,32,34]
sp|O95274|LYPD3_HUMAN Ly6/PLAUR domain-containing protein 3 OS=Homo sapiens GN=LYPD3 PE=1 SV=2				plasma membrane(GO:0005886)	[30,32-34]
sp|P55000|SLUR1_HUMAN Secreted Ly-6/uPAR-related protein 1 OS=Homo sapiens GN=SLURP1 PE=1 SV=2					[30,34]
sp|Q08380|LG3BP_HUMAN Galectin-3-binding protein OS=Homo sapiens GN=LGALS3BP PE=1 SV=1					[29-33]
sp|P20933|ASPG_HUMAN N(4)-(beta-N-acetylglucosaminyl)-L-asparaginase OS=Homo sapiens GN=AGA PE=1 SV=2	protease(PC00190)	peptidase activity(GO:0008233)	protein metabolic process(GO:0019538)	cytoplasm(GO:0005737)	[30,32]
sp|P52758|UK114_HUMAN Ribonuclease UK114 OS=Homo sapiens GN=HRSP12 PE=1 SV=1					[30]
sp|P01859|IGHG2_HUMAN Ig gamma-2 chain C region OS=Homo sapiens GN=IGHG2 PE=1 SV=2		antigen binding(GO:0003823);receptor binding(GO:0005102)	B cell mediated immunity(GO:0019724);cell recognition(GO:0008037);cell surface receptor signaling pathway(GO:0007166);cellular component organization(GO:0016043);complement activation(GO:0006956);defense response to bacterium(GO:0042742);phagocytosis(GO:0006909);protein metabolic process(GO:0019538);regulation of biological process(GO:0050789);response to biotic stimulus(GO:0009607);response to s…	extracellular space(GO:0005615);immunoglobulin complex(GO:0019814);plasma membrane(GO:0005886)	[30,32,34]
sp|Q99497|PARK7_HUMAN Protein deglycase DJ-1 OS=Homo sapiens GN=PARK7 PE=1 SV=2	RNA binding protein(PC00031);cysteine protease(PC00081);transcription factor(PC00218)	transcription cofactor activity(GO:0003712)	biosynthetic process(GO:0009058);cellular process(GO:0009987);nitrogen compound metabolic process(GO:0006807);regulation of transcription from RNA polymerase II promoter(GO:0006357);response to stress(GO:0006950)	cytosol(GO:0005829);mitochondrion(GO:0005739);nucleus(GO:0005634)	[30,32,34]
sp|Q99574|NEUS_HUMAN Neuroserpin OS=Homo sapiens GN=SERPINI1 PE=1 SV=1	serine protease inhibitor(PC00204)			extracellular space(GO:0005615)	[31]
sp|P56537|IF6_HUMAN Eukaryotic translation initiation factor 6 OS=Homo sapiens GN=EIF6 PE=1 SV=1	translation initiation factor(PC00224)	binding(GO:0005488)	RNA localization(GO:0006403);cellular component biogenesis(GO:0044085);cellular process(GO:0009987);nitrogen compound metabolic process(GO:0006807);nuclear transport(GO:0051169);nucleobase-containing compound transport(GO:0015931);rRNA metabolic process(GO:0016072)	cytosol(GO:0005829);nucleolus(GO:0005730);ribonucleoprotein complex(GO:0030529)	[30,32,34]
sp|Q08554|DSC1_HUMAN Desmocollin-1 OS=Homo sapiens GN=DSC1 PE=1 SV=2	cadherin(PC00057);cell junction protein(PC00070)	calcium ion binding(GO:0005509)	cellular process(GO:0009987)	plasma membrane(GO:0005886)	[29,30,32,33]
sp|P50452|SPB8_HUMAN Serpin B8 OS=Homo sapiens GN=SERPINB8 PE=1 SV=2	serine protease inhibitor(PC00204)			extracellular space(GO:0005615)	[30,32,33]
sp|P60709|ACTB_HUMAN Actin; cytoplasmic 1 OS=Homo sapiens GN=ACTB PE=1 SV=1	actin and actin related protein(PC00039)	structural constituent of cytoskeleton(GO:0005200)	cellular component morphogenesis(GO:0032989);cytokinesis(GO:0000910);endocytosis(GO:0006897);exocytosis(GO:0006887);intracellular protein transport(GO:0006886);mitosis(GO:0007067)	actin cytoskeleton(GO:0015629);intracellular(GO:0005622)	[30,32,33]
sp|P35754|GLRX1_HUMAN Glutaredoxin-1 OS=Homo sapiens GN=GLRX PE=1 SV=2					[30,32,34]
sp|P02647|APOA1_HUMAN Apolipoprotein A-I OS=Homo sapiens GN=APOA1 PE=1 SV=1		enzyme activator activity(GO:0008047);lipid binding(GO:0008289);lipid transporter activity(GO:0005319);transferase activity, transferring acyl groups(GO:0016746)	anion transport(GO:0006820);biosynthetic process(GO:0009058);catabolic process(GO:0009056);cell differentiation(GO:0030154);cellular component biogenesis(GO:0044085);cellular component organization(GO:0016043);cellular process(GO:0009987);cholesterol metabolic process(GO:0008203);homeostatic process(GO:0042592);nervous system development(GO:0007399);protein metabolic process(GO:0019538);regulatio…	extracellular space(GO:0005615);macromolecular complex(GO:0032991)	[29,30,32,34]
sp|P49862|KLK7_HUMAN Kallikrein-7 OS=Homo sapiens GN=KLK7 PE=1 SV=1	serine protease(PC00203)				[30,32,33]
sp|P06731|CEAM5_HUMAN Carcinoembryonic antigen-related cell adhesion molecule 5 OS=Homo sapiens GN=CEACAM5 PE=1 SV=3					[30,32]
sp|P12821|ACE_HUMAN Angiotensin-converting enzyme OS=Homo sapiens GN=ACE PE=1 SV=1	metalloprotease(PC00153)				[32]
sp|Q96P63|SPB12_HUMAN Serpin B12 OS=Homo sapiens GN=SERPINB12 PE=1 SV=1	serine protease inhibitor(PC00204)			extracellular space(GO:0005615)	[29,30]
sp|P07858|CATB_HUMAN Cathepsin B OS=Homo sapiens GN=CTSB PE=1 SV=3	cysteine protease(PC00081);protease inhibitor(PC00191)	cysteine-type peptidase activity(GO:0008234)	catabolic process(GO:0009056);cellular process(GO:0009987);proteolysis(GO:0006508)	cytoplasm(GO:0005737);extracellular space(GO:0005615);lysosome(GO:0005764);vacuole(GO:0005773)	[29,30,32,33]
sp|Q86SG5|S1A7A_HUMAN Protein S100-A7A OS=Homo sapiens GN=S100A7A PE=1 SV=3	calmodulin(PC00061);signaling molecule(PC00207)	calcium ion binding(GO:0005509);calmodulin binding(GO:0005516);receptor binding(GO:0005102)	DNA replication(GO:0006260);cell cycle(GO:0007049)		[29,30]
sp|P02774|VTDB_HUMAN Vitamin D-binding protein OS=Homo sapiens GN=GC PE=1 SV=1	transfer/carrier protein(PC00219)		transport(GO:0006810)		[32]
sp|Q9HB40|RISC_HUMAN Retinoid-inducible serine carboxypeptidase OS=Homo sapiens GN=SCPEP1 PE=1 SV=1	serine protease(PC00203)	serine-type peptidase activity(GO:0008236)	catabolic process(GO:0009056);cellular process(GO:0009987);proteolysis(GO:0006508)	cytoplasm(GO:0005737);vacuole(GO:0005773)	[30,32]
sp|Q9NZH8|IL36G_HUMAN Interleukin-36 gamma OS=Homo sapiens GN=IL36G PE=1 SV=1					[29,30,32,33]
sp|Q01469|FABP5_HUMAN Fatty acid-binding protein; epidermal OS=Homo sapiens GN=FABP5 PE=1 SV=3					[29,30,32,33]		32
sp|P07686|HEXB_HUMAN Beta-hexosaminidase subunit beta OS=Homo sapiens GN=HEXB PE=1 SV=3	glycosidase(PC00110)	hydrolase activity, hydrolyzing N-glycosyl compounds(GO:0016799)	lipid metabolic process(GO:0006629);polysaccharide metabolic process(GO:0005976)		[29,30,32,33]		30
sp|Q6P4A8|PLBL1_HUMAN Phospholipase B-like 1 OS=Homo sapiens GN=PLBD1 PE=1 SV=2	cysteine protease(PC00081)				[30,32,33]		31
sp|P05109|S10A8_HUMAN Protein S100-A8 OS=Homo sapiens GN=S100A8 PE=1 SV=1	calmodulin(PC00061);signaling molecule(PC00207)	calcium ion binding(GO:0005509);calmodulin binding(GO:0005516);receptor binding(GO:0005102)	DNA replication(GO:0006260);cell cycle(GO:0007049)		[30,32,33]		29
sp|P43251|BTD_HUMAN Biotinidase OS=Homo sapiens GN=BTD PE=1 SV=2	hydrolase(PC00121)	hydrolase activity(GO:0016787)			[31,32]		33
sp|P11279|LAMP1_HUMAN Lysosome-associated membrane glycoprotein 1 OS=Homo sapiens GN=LAMP1 PE=1 SV=3	membrane trafficking regulatory protein(PC00151)		intracellular protein transport(GO:0006886);lysosomal transport(GO:0007041);proteolysis(GO:0006508)		[30,32-34]		34
sp|P54652|HSP72_HUMAN Heat shock-related 70 kDa protein 2 OS=Homo sapiens GN=HSPA2 PE=1 SV=1		nucleotide binding(GO:0000166);protein binding(GO:0005515);pyrophosphatase activity(GO:0016462)	catabolic process(GO:0009056);cellular process(GO:0009987);nitrogen compound metabolic process(GO:0006807);nucleobase-containing compound metabolic process(GO:0006139);phosphate-containing compound metabolic process(GO:0006796);protein folding(GO:0006457);response to abiotic stimulus(GO:0009628);response to stress(GO:0006950)	cytoplasm(GO:0005737)	[29,30,32]
sp|P61916|NPC2_HUMAN Epididymal secretory protein E1 OS=Homo sapiens GN=NPC2 PE=1 SV=1			lipid metabolic process(GO:0006629);lipid transport(GO:0006869)		[29,32]
sp|P01037|CYTN_HUMAN Cystatin-SN OS=Homo sapiens GN=CST1 PE=1 SV=3					[30,32]
sp|P01036|CYTS_HUMAN Cystatin-S OS=Homo sapiens GN=CST4 PE=1 SV=3					[30,32]
sp|Q92820|GGH_HUMAN Gamma-glutamyl hydrolase OS=Homo sapiens GN=GGH PE=1 SV=2	cysteine protease(PC00081)	peptidase activity(GO:0008233)	cellular amino acid metabolic process(GO:0006520);cellular process(GO:0009987);coenzyme metabolic process(GO:0006732);pteridine-containing compound metabolic process(GO:0042558)	cytoplasm(GO:0005737);vacuole(GO:0005773)	[29-32]
sp|O14818|PSA7_HUMAN Proteasome subunit alpha type-7 OS=Homo sapiens GN=PSMA7 PE=1 SV=1	protease(PC00190)	peptidase activity(GO:0008233)	catabolic process(GO:0009056);cellular process(GO:0009987);proteolysis(GO:0006508)	cytoplasm(GO:0005737);nucleus(GO:0005634);protein complex(GO:0043234)	[29,30,32]
sp|P16083|NQO2_HUMAN Ribosyldihydronicotinamide dehydrogenase [quinone] OS=Homo sapiens GN=NQO2 PE=1 SV=5					[30,32]
sp|P32119|PRDX2_HUMAN Peroxiredoxin-2 OS=Homo sapiens GN=PRDX2 PE=1 SV=5	peroxidase(PC00180)	oxidoreductase activity(GO:0016491);peroxidase activity(GO:0004601)			[29,30,32]
sp|P08571|CD14_HUMAN Monocyte differentiation antigen CD14 OS=Homo sapiens GN=CD14 PE=1 SV=2					-
sp|Q9H1E1|RNAS7_HUMAN Ribonuclease 7 OS=Homo sapiens GN=RNASE7 PE=1 SV=2		nuclease activity(GO:0004518)	cellular process(GO:0009987);nitrogen compound metabolic process(GO:0006807);nucleobase-containing compound metabolic process(GO:0006139)		[29,30,32]
