# Supplementary material for: The proteomic and metabolomic characterization of exercise-induced sweat for human performance monitoring: A pilot investigation
Source: PLoS One. 2018 Nov 1;13(11):e0203133. doi: 10.1371/journal.pone.0203133 (PMC6211630; doi:10.1371/journal.pone.0203133)
Supplement: S6 Table — A summary of the metabolites identified from the untargeted metabolomic analysis of sweat including Human Metabolome Database gene ontology terms. (XLSX) [file pone.0203133.s006.xlsx]

## Sheet: Compound_ID w GO Terms
Positive Ionzation Mode		LTQ Orbitrap XL					Orbitrap Fusion Lumos
Compound	CAS, Metlin ID, HMDB	m/z med	RT med (min)	Precursor Δ Mass (ppm)	Adduct	Fragments	m/z	RT (min)	Precursor Δ Mass (ppm)	Adduct	Fragments	References	Primary Process	Biological Role	Industrial Application
Urocanic Acid	104-98-3, 298, HMDB0000301	139.05	1.10669	2	[M+H]+	121.0398, 95.0605	139.05	1.1	0	[M+H]+	121.0400, 95.0607	[35-41]	Ammonia recycling; Amino acid metabolism (His)
Creatinine	60-27-5, 8, HMDB0000562	114.066	1.14151	2	[M+H]+	86.0961	114.066	1.09	0	[M+H]+	86.0712	[41]		Metabolite	Pharmaceutical; Personal Care Products
Choline	62-49-7, 56, HMDB0000097	104.107	1.29771	3	[M+H]+	60.0808, 58.0647	104.107	1.24	1	[M+H]+	60.0809, 58.0651	[35,41]	Miscellaneous metabolism (betaine); Amino acid metabolism (Met); Miscellaneous biosynthesis (phosphatidylcholine); Miscellaneous biosynthesis (phosphatidylethanolamine); Miscellaneous biosynthesis (phospholipid); Miscellaneous action pathway (sarcosine oncometabolite)	Essential Vitamin	Pharmaceutical Drug
Trolamine	102-71-6, 43365, HMDB0032538	150.112	1.41777	2	[M+H]+	132.1019, 114.0917	150.113	1.35	0	[M+H]+	132.1028, 114.0921, 106.0869, 88.0764	[36,41]			Food and Nutrition; Personal care Products
Dimethylethanolamine	108-01-0, 88280, HMDB0032231	90.0911	1.47506	3	[M+H]+	72.081	90.0914	1.5	0	[M+H]+	72.0811	-			Food and Nutrition; Personal Care Products
Diolamine	111-42-2, 3239, HMDB0004437	106.086	2.19876	2	[M+H]+	88.0758, 70.0648	106.086	2.08	0	[M+H]+	88.0758, 70.0652, 62.0599	[36]			Drug; Cosmetic; Personal Care Products
Taurine	107-35-7, 31, HMDB0000251	126.022	2.27603	2	[M+H]+	-	126.022	2.3	1	[M+H]+	108.012	[35,38-40,42,43]	Peroxisome; Miscellaneous biosynthesis (bile acid); Miscellaneous metabolism (taurine and hypotaurine)	Osmolyte; Essential amino acid; Antioxidant	Food and Nutrition
L-Prolinamide	7531-52-4, 73355	115.086	2.61482	3	[M+H]+	70.0653	115.087	1.83	0	[M+H]+	70.0653	-
L-Phenylalanine	63-91-2, 28, HMDB0000159	166.086	2.86606	1	[M+H]+	120.081	166.086	2.85	0	[M+H]+	149.0590, 131.0486, 120.0805, 103.0540, 91.0557	[35,36,38-43]	Amino acid metabolism (Phe and Tyr); Transcription/Translation	Essential amino acid; Trace element	Drug; Food and Nutrition; Personal Care Products
L-Leucine, L-Isoleucine	61-90-5, 24, HMDB0000687 73-32-5, 23, HMDB0000172	132.102	2.90382	2	[M+H]+	86.0966, 69.0692	132.102	2.9	1	[M+H]+	86.0970, 69.0701	[35,36,40-43]	Amino acid degradation (Val, Leu, and Ile); Miscellaneous pathway (leucine stimulation on insulin); Amino acid degradation (Val, Leu, and Ile)	Essential amino acid, Essential amino acid	Drug; Food and Nutrition; Personal Care Products, Drug; Food and Nutrition; Personal Care Products
Piperidine	110-89-4, 64457, HMDB0034301	86.0962	2.99003	2	[M+H]+	-	86.0966	1.44	2	[M+H]+	69.0695	-
L-Methionine	63-68-3, 26, HMDB0000696	150.058	3.3766	1	[M+H]+	133.0308, 104.0518	150.059	3.34	1	[M+H]+	133.0319, 104.0529, 102.0552, 82.0266, 61.0110, 56.0496	[35,40-43]	Amino acid metabolism (Met); Transcription/Translation	Drug metabolite; Essential amino acid; Waste product; Trace element	Food and Nutrition
3-Indoleacrylic acid	1204-06-4, 5702, HMDB0000734	188.07	3.59966	1	[M+H]+	-	188.071	0.64	1	[M+H]+	170.0599, 146.0600	-
L-Tryptophan	73-22-3, 33, HMDB0000929	205.097	3.60168	1	[M+H]+	188.071	205.097	3.67	0	[M+H]+	188.0704, 159.0923, 146.0600	[35,36,38-42]	Amino acid metabolism (Trp); Transcription/Translation	Essential amino acid; Trace element	Drug; Food and Nutrition; Personal Care Products
Pyrrolidine	123-75-1, 87832, HMDB0031641	72.0805	3.65368	3	[M+H]+	-	72.081	1.62	1	[M+H]+	-	-			Anit-inflammatory; Hepatoprotective; anitumor; Flavoring Agent
L-Valine	72-18-4, 35, HMDB0000883	118.086	3.65375	2	[M+H]+	72.0809, 55.0539	118.086	3.58	1	[M+H]+	72.0810, 55.0545	[35,36,40-43]	Amino acid degradation (Val, Lei, Ile); Transcription/Translation; Miscellaneous metabolism (propanoate)	Essential amino acid; Trace element	Food and Nutrition; Personal Care Products
L-Proline	147-85-3, 29, HMDB0000162	116.07	3.70346	2	[M+H]+	70.0653	116.071	3.35	0	[M+H]+	70.0653	[35,36,40-42]	Amino acid metabolism (Arg and Pro); Transcription/Translation	Drug metabolite; Waste product; Trace element	Food and Nutrition
L-Tyrosine	60-18-4, 34, HMDB0000158	182.081	4.2115	1	[M+H]+	165.0547, 136.0757	182.081	4.24	1	[M+H]+	165.0544, 147.0440, 136.0755, 123.0442, 119.0492	[35,36,40-43]	Amino acid metabolism (Phe and Tyr); Transcription/Translation; Catecholamine biosynthesis; Miscellaneous action pathway (disulfiram)	Trace element	Food and Nutrition; Personal Care Products
5-Aminopentanoic acid	660-88-8, 6902, HMDB0003355	118.086	4.5747	2	[M+H]+	101.083	118.086	4.13	0	[M+H]+	101.0602, 100.0761, 83.0496	[40]
L-Carnitine	541-15-1, 52, HMDB0000062	162.112	5.41347	2	[M+H]+	-	162.112	4.7	1	[M+H]+	103.0392, 102.0915, 85.0286, 60.0810	[35,41]	Peroxisome; Fatty acid oxidation (long chain); Carnitine synthesis; Miscellaneous metabolism (fatty acid); Fatty acids oxidation (branched chain)		Food and Nutrition; Personal Care Products
L-Alanine	56-41-7, 11, HMDB0000161	90.0547	5.44922	2	[M+H]+	-	90.0551	5.3	1	[M+H]+	-	[36,40-43]	Urea cycle; Amino acid metabolism (Trp, Gly, Ser, and glutamate); Transcription/Translation; Miscellaneous metabolism (glutathione)		Food and Nutrition; Personal Care Products
Creatine	57-00-1, 7, HMDB0000064	132.076	5.74643	2	[M+H]+	90.0551	132.077	5.5	0	[M+H]+	114.0906, 90.0552, 87.0547	[41]	Amino acid metabolism (Ag, Pro, Gly, and Ser)	Metabolite	Personal Care Products
L-Serine	56-45-1, 30, HMDB0000187	106.05	5.76845	3	[M+H]+	88.0395, 60.0445	106.05	5.69	1	[M+H]+	88.0395, 60.0446	[35-37,40-43]	Amino acid metabolism (Gly, Met, Ser, and selenoamino); Ammonia recycling; Peroxisome		Food and Nutrition; Personal Care Products
L-Asparagine	70-47-3, 14, HMDB0000168	133.06	5.77407	2	[M+H]+	-	133.061	5.72	0	[M+H]+	116.0343, 88.0393, 87.0555, 74.0236	[36,40-42]	Amino acid metabolism (Asp); Hypoacetylaspartia; Transcription/Translation	Essential amino acid; Trace element	Food and Nutrition
L-Glutamine	56-85-9, 18, HMDB0000641	147.077	5.81159	1	[M+H]+	-	147.077	5.7	0	[M+H]+	130.0500, 101.0710, 84.0444	[35,36,40-42]	Miscellaneous metabolism (amino sugar); Ammonia recycling; Amino acid metabolism (glutamate); Purine metabolism; Urea cycle; Warburg effect; Miscellaneous metabolism (pyrimidine)	Essential amino acid; Energy source; RNA component; Metabolite; Trace element	Food and Nutrition; Personal Care Products
Glycine	56-40-6, 20, HMDB0000123	76.0391	5.92314	2	[M+H]+	-	-	-	-	-	-	[36,40-43]	Lysosome; Peroxisome; Carnitine synthesis; Purine metabolism; Amino acid metabolism (Met, Ala, and Glu)		Food and Nutrition; Personal Care Products
5-Hydroxyectoine	165542-15-4, 63420	159.076	6.31071	2	[M+H]+	141.0649, 113.0712	159.077	5.41	0	[M+H]+	141.0651, 123.0546, 113.0707	-
Citrulline	372-75-8, 16, HMDB0000904	176.103	6.31361	1	[M+H]+	159.0765, 113.0709	176.103	6.17	0	[M+H]+	159.0765, 133.0971, 130.0977, 115.0868, 113.0711, 70.0653	[35,36,38-43]	Amino acid metabolism (Arg, Pro, and Asp); Hypoacetylaspartia; Urea cycle	Metabolite; Trace element	Protective Agent
L-Glutamate	58-86-0, 19, HMDB0000148	148.06	6.44977	2	[M+H]+	130.0502, 84.0437	148.06	6.22	0	[M+H]+	130.0502, 102.0553, 84.0447, 56.0506	[35]	Miscellaneous metabolism (folate); Amino Acid metabolism (His, Gly, Ser, Cys, and Ala); Ammonia recycling	Metabolite; Trace element; Neurotransmitter	Food and Nutrition
L-Histidine	71-00-1, 21, HMDB0000177	156.077	6.52129	1	[M+H]+	110.0715, 83.0604	156.077	6.35	0	[M+H]+	110.0714, 95.0605, 83.0604	[35-39,41-43]	Amino acid metabolism (Methyl-His, beta-Ala); Transcription/Translation; Ammonia recycling	Essential amino acid; Semiessential amino acid; Trace element	Drug; Food and Nutrition; Personal Care Products
L-Arginine	74-79-3, 13, HMDB0000517	175.119	7.216	2	[M+H]+	70.0654, 60.0558	175.119	7.1	2	[M+H]+	158.0925, 157.1085, 130.0976, 116.0707, 70.0653, 60.0558	[35,40-43]	Lysinuric protein intolerance; Amino acid metabolism (Arg, Pro, Gly, Ser and Asp); Hypoacetylaspartia; Transcription/Translation; Urea cycle	Drug metabolite; Essential amino acid; Semiessential amino acid; Waste product; Trace element	Drug; Food and Nutrition; Personal Care Products
L-Lysine	56-87-1, 25, HMDB0000182	147.113	7.36051	2	[M+H]+	-	147.113	7.26	0	[M+H]+	130.0861, 129.1021, 84.0807	[36,40-43]	Lysinuric protein intolerance; Peroxisome; Miscellaneous metabolism (biotin); Carnitine synthesis; Amino acid degradation (Lys); Pyridoxine dependency; Transcription/Translation	Essential amino acid; Trace element; Anticonvulsant	Drug; Food and Nutrition; Personal Care Products
L-Pipecolic acid	3105-95-1, 6310, HMDB0000716	130.086	7.36238	2	[M+H]+	-	130.086	7.3	1	[M+H]+	84.0811	-	Peroxisome; Amino acid degradation (Lys); Pyridoxine dependency
Ornithine	70-26-8, 27, HMDB0000214	133.097	7.41831	2	[M+H]+	-	133.097	7.37	1	[M+H]+	116.0707, 115.0867, 70.0653	[35-37,40-43]	Lysinuric protein intolerance; Amino acid metabolism (Arg, Pro, Gly, Ser); Miscellaneous biosynthesis (spermidine and spermine); Urea cycle		Pharmaceutical
L-Prolinamide	7531-52-4, 73355	115.086	7.42559	3	[M+H]+	-	-	-	-	-	-	-
Negative Ionzation Mode		LTQ Orbitrap XL					Orbitrap Fusion Lumos
Compound	CAS, Metlin ID, HMDB	m/z med	RT med (min)	Precursor Δ Mass (ppm)	Adduct	Fragments	m/z	RT (min)	Precursor Δ Mass (ppm)	Adduct	Fragments	References	Primary Process	Biological Role	Industrial Application
Urocanic Acid	104-98-3, 298, HMDB0000301	137.036	1.13424	4	[M-H]-	93.0457	137.035	1.09	1	[M-H]-	93.0457	[35-41]	Ammonia recycling; Amino acid metabolism (His)		Pharmaceutical
L-Ascorbic Acid	50-81-7, 249, HMDB0000044	175.025	1.73561	2	[M-H]-	-	175.025	1.31	0	[M-H]-	115.0036, 87.0086, 71.0137, 51.0137	-	Carnitine synthesis; Catecholamine biosynthesis; Amino acid metabolism (Tyr)	Essential vitamin; Antioxidant; Free radical scavenger; Vitamin; Nutrient	Drug, Dye
Taurine	107-35-7, 31, HMDB0000251	124.008	2.27097	4	[M-H]-	79.9567	124.007	2.29	0	[M-H]-	106.9807, 94.9806, 80.9650, 79.9572	[35,38-40,42,43]	Peroxisome; Miscellaneous biosynthesis (bile acid); Miscellaneous metabolism (taurine and hypotaurine)	Osmolyte; Essential amino acid; Antioxidant	Food and Nutrition
N-Acetyl-DL-Serine	94-14-3, 96376, HMDB0002931	146.046	2.41989	3	[M-H]-	74.0245	146.046	2.27	1	[M-H]-	116.0352, 104.0352, 98.0246, 84.0452, 74.0246, 72.0453	-			Pharmaceutical
Uric Acid	69-93-2, 88, HMDB0000289	167.022	2.59995	2	[M-H]-	124.0149, 96.0201	167.021	2.8	0	[M-H]-	124.0151, 96.0202, 69.0094	[35,36,41]	Peroxisome; Miscellaneous action pathway (azathioprine); Purine metabolism; Miscellaneous action pathway (thioguanine); Miscellaneous action pathway (mercaptopurine)	Drug metabolite; Waste product; metabolite	Pharmaceutical
Pyrogultamic Acid	98-79-3, 3251, HMDB0000267	128.036	2.97165	4	[M-H]-	82.0294	128.035	2.74	1	[M-H]-	82.0294	[35-37]	Miscellaneous Metabolism (gluthathione)	Essential amino acid	Pharmaceutical
L-Serine	56-45-1, 30, HMDB0000187	104.036	5.82772	4	[M-H]-	-	104.035	5.7	2	[M-H]-	74.0246	[35-37,40-43]	Amino acid metabolism (Gly, Met, Ser, and selenoamino); Ammonia recycling; Peroxisome		Food and Nutrition; Personal Care Products
L-Asparagine	70-47-3, 14, HMDB0000168	131.047	5.82838	4	[M-H]-	113.037	131.046	5.73	0	[M-H]-	114.0195, 113.0355, 95.0249	[36,40-42]	Amino acid metabolism (Asp); Hypoacetylaspartia; Transcription/Translation	Essential amino acid; Trace element	Food and Nutrition
Ornithine	70-26-8, 27, HMDB0000214	131.083	6.33684	3	[M-H]-	113.0366, 85.0658	131.082	7.39	1	[M-H]-	113.0245, 85.0660	[35-37,40-43]	Lysinuric protein intolerance; Amino acid metabolism (Arg, Pro, Gly, Ser); Miscellaneous biosynthesis (spermidine and spermine); Urea cycle		Pharmaceutical
Citrulline	372-75-8, 16, HMDB0000904	174.089	6.33688	3	[M-H]-	131.083	174.088	6.16	1	[M-H]-	131.083	[35,36,38-43]	Amino acid metabolism (Arg, Pro, and Asp); Hypoacetylaspartia; Urea cycle	Metabolite; Trace element	Protective Agent
L-Histidine	71-00-1, 21, HMDB0000177	154.063	6.55286	3	[M-H]-	137.0352, 93.0452	154.062	6.3	0	[M-H]-	137.0356, 136.0516, 110.0722, 93.0457, 81.0455, 72.0090	[35-39,41-43]	Amino acid metabolism (Methyl-His, beta-Ala); Transcription/Translation; Ammonia recycling	Essential amino acid; Semiessential amino acid; Trace element	Drug; Food and Nutrition; Personal Care Products
L-Aspartic Acid	56-84-8, 15, HMDB0000191	132.031	6.62337	3	[M-H]-	115.0035, 88.0402	132.03	6.4	0	[M-H]-	115.0036, 114.0195, 88.0403, 71.0137	[35,36,40-42]	Purine metabolism; Amino acid metabolism (Tyr and Glu); Urea cycle; Ammonia recycling	Essential amino acid	Pharmaceutical
L-Arginine	74-79-3, 13, HMDB0000517	173.105	7.22489	2	[M-H]-	131.082	173.104	7.09	1	[M-H]-	156.0778, 131.0825, 114.0552	[35,40-43]	Lysinuric protein intolerance; Amino acid metabolism (Arg, Pro, Gly, Ser and Asp); Hypoacetylaspartia; Transcription/Translation; Urea cycle	Drug metabolite; Essential amino acid; Semiessential amino acid; Waste product; Trace element	Drug; Food and Nutrition; Personal Care Products
